# Supplementary material for: Cryo-EM structure of the RADAR supramolecular anti-phage defense complex
Source: Cell. 2023 Mar 2;186(5):987–998.e15. doi: 10.1016/j.cell.2023.01.012 (PMC9994260; doi:10.1016/j.cell.2023.01.012)
Supplement: Table S3. RNA sequencing, related to Figure 5 [file mmc3.xlsx]

## Sheet: NC_000913_rRNA.AlltoAllBases.Ga
						Negative control, infection by phage T2																				Ec-RADAR, infection by phage T2																					Negative control, infection by phage T4
genome	position	base in genome	strand	gene	CDS base	Coverage t=0	A	C	G	T	Coverage t=15	A	C	G	T	Coverage t=27	A	C	G	T	Coverage t=120	A	C	G	T	Coverage t=0	A	C	G	T	Coverage t=15	A	C	G	T	Coverage t=27	A	C	G	T	Coverage t=120	A	C	G	T		Coverage t=0	A	C
NC_000913	92547	A	+	ftsI	A	339	339	0	0	0	93	92	1	0	0	4	4	0	0	0	16	16	0	0	0	15	15	0	0	0	19	19	0	0	0	2	2	0	0	0	1	1	0	0	0		219	216	2
NC_000913	190414	A	+	rpsB	A	129	125	1	2	1	51	51	0	0	0	2	2	0	0	0	14	13	1	0	0	8	8	0	0	0	12	12	0	0	0	0	0	0	0	0	0	0	0	0	0		95	89	3
NC_000913	191433	A	+	tsf	A	1851	1851	0	0	0	635	635	0	0	0	54	54	0	0	0	120	120	0	0	0	35	35	0	0	0	63	63	0	0	0	3	3	0	0	0	9	9	0	0	0		1362	1358	1
NC_000913	191434	A	+	tsf	A	1858	1857	0	0	1	637	635	1	0	1	54	54	0	0	0	119	119	0	0	0	35	35	0	0	0	63	63	0	0	0	3	3	0	0	0	9	9	0	0	0		1366	1364	2
NC_000913	200777	A	+	skp	A	274	274	0	0	0	142	142	0	0	0	1	1	0	0	0	18	18	0	0	0	4	4	0	0	0	7	7	0	0	0	0	0	0	0	0	1	1	0	0	0		291	290	0
NC_000913	456390	A	+	tig	A	88	87	1	0	0	59	59	0	0	0	3	3	0	0	0	23	23	0	0	0	7	7	0	0	0	4	4	0	0	0	1	1	0	0	0	1	1	0	0	0		143	140	2
NC_000913	456391	A	+	tig	A	87	87	0	0	0	59	58	0	0	1	3	3	0	0	0	22	22	0	0	0	7	7	0	0	0	4	4	0	0	0	1	1	0	0	0	1	1	0	0	0		140	139	1
NC_000913	476502	A	+	ffs	A	777	775	0	2	0	102	102	0	0	0	501	501	0	0	0	709	707	0	0	2	3110	3108	0	0	2	2894	2886	0	0	8	1979	1978	0	0	1	2692	2689	0	1	2		789	787	0
NC_000913	639397	A	+	ahpC	A	1665	1663	1	0	1	1180	1179	1	0	0	1	1	0	0	0	31	31	0	0	0	7	7	0	0	0	13	13	0	0	0	4	4	0	0	0	5	5	0	0	0		1701	1696	0
NC_000913	639398	A	+	ahpC	A	1668	1664	2	0	2	1180	1178	1	0	1	1	1	0	0	0	31	31	0	0	0	7	7	0	0	0	13	13	0	0	0	4	4	0	0	0	5	5	0	0	0		1703	1702	1
NC_000913	697012	T	-	leuW	A	2098	2095	0	0	3	847	847	0	0	0	15	15	0	0	0	15	15	0	0	0	80	80	0	0	0	70	70	0	0	0	65	65	0	0	0	60	59	0	0	1		2180	2177	0
NC_000913	951380	T	-	pflB	A	307	307	0	0	0	182	182	0	0	0	36	36	0	0	0	119	119	0	0	0	28	28	0	0	0	39	39	0	0	0	1	1	0	0	0	2	2	0	0	0		357	356	1
NC_000913	951381	T	-	pflB	A	307	307	0	0	0	182	182	0	0	0	36	36	0	0	0	119	118	1	0	0	28	28	0	0	0	39	38	1	0	0	1	1	0	0	0	2	2	0	0	0		356	354	1
NC_000913	962878	A	+	rpsA	A	277	276	0	0	1	160	160	0	0	0	20	20	0	0	0	71	70	1	0	0	21	21	0	0	0	41	41	0	0	0	1	1	0	0	0	1	1	0	0	0		305	305	0
NC_000913	1292675	T	-	hns	A	2686	2682	0	0	4	1324	1324	0	0	0	72	72	0	0	0	303	303	0	0	0	42	42	0	0	0	85	85	0	0	0	11	11	0	0	0	10	10	0	0	0		1867	1864	0
NC_000913	1492029	T	-	mokB	A	25	25	0	0	0	14	14	0	0	0	0	0	0	0	0	0	0	0	0	0	1	1	0	0	0	0	0	0	0	0	0	0	0	0	0	0	0	0	0	0		37	37	0
NC_000913	1622894	T	-	mgrR	A	41	41	0	0	0	9	9	0	0	0	2	2	0	0	0	1	1	0	0	0	1	1	0	0	0	4	4	0	0	0	0	0	0	0	0	0	0	0	0	0		44	44	0
NC_000913	1622895	T	-	mgrR	A	39	39	0	0	0	9	9	0	0	0	2	2	0	0	0	1	1	0	0	0	1	1	0	0	0	4	4	0	0	0	0	0	0	0	0	0	0	0	0	0		44	44	0
NC_000913	1735694	A	+	sodB	A	7	7	0	0	0	2	2	0	0	0	1	1	0	0	0	2	2	0	0	0	2	2	0	0	0	1	1	0	0	0	0	0	0	0	0	0	0	0	0	0		5	5	0
NC_000913	1757597	A	+	lpp	A	11358	11349	6	0	3	8500	8492	7	0	1	3249	3244	5	0	0	8628	8611	7	1	9	4273	4267	5	0	1	9190	9174	14	0	2	387	387	0	0	0	530	528	2	0	0		19309	19270	19
NC_000913	1799499	T	-	rplT	A	4503	4491	4	1	7	4060	4059	0	0	1	130	130	0	0	0	315	315	0	0	0	160	160	0	0	0	210	210	0	0	0	35	35	0	0	0	24	24	0	0	0		7150	7145	1
NC_000913	1800153	T	-	infC	A	2467	2457	4	2	4	1141	1135	2	3	1	358	354	1	3	0	763	760	1	1	1	474	474	0	0	0	560	558	0	0	2	38	38	0	0	0	36	36	0	0	0		2833	2827	1
NC_000913	1862864	A	+	gapA	A	817	816	0	0	1	259	258	1	0	0	17	17	0	0	0	33	32	0	0	1	9	9	0	0	0	6	6	0	0	0	5	5	0	0	0	6	6	0	0	0		490	490	0
NC_000913	1863658	A	+	gapA	A	3112	3106	2	0	4	1825	1816	8	0	1	77	77	0	0	0	146	145	1	0	0	57	57	0	0	0	67	66	1	0	0	8	8	0	0	0	11	11	0	0	0		3208	3199	6
NC_000913	2534135	A	+	ptsI	A	432	432	0	0	0	217	217	0	0	0	10	10	0	0	0	23	23	0	0	0	16	16	0	0	0	18	18	0	0	0	1	1	0	0	0	2	2	0	0	0		350	350	0
NC_000913	2534211	A	+	ptsI	A	282	281	0	0	1	187	187	0	0	0	23	23	0	0	0	51	51	0	0	0	21	21	0	0	0	24	24	0	0	0	2	2	0	0	0	0	0	0	0	0		324	324	0
NC_000913	2660065	T	-	iscU	A	131	129	0	0	2	50	50	0	0	0	0	0	0	0	0	1	1	0	0	0	3	3	0	0	0	1	1	0	0	0	1	1	0	0	0	0	0	0	0	0		76	75	1
NC_000913	2734233	T	-	ryfD	A	530	529	0	0	1	112	112	0	0	0	7	7	0	0	0	18	18	0	0	0	48	48	0	0	0	67	67	0	0	0	5	5	0	0	0	11	11	0	0	0		323	321	0
NC_000913	2755713	A	+	ssrA	A	3386	3379	1	1	5	1068	1068	0	0	0	1026	1026	0	0	0	1614	1611	1	0	2	2693	2690	0	0	3	3976	3972	0	1	3	2363	2361	0	0	2	2471	2468	0	1	2		3042	3039	0
NC_000913	2755714	A	+	ssrA	A	3391	3385	3	0	3	1069	1069	0	0	0	1026	1026	0	0	0	1615	1614	1	0	0	2695	2693	1	1	0	3986	3983	2	0	1	2363	2359	1	0	3	2473	2473	0	0	0		3044	3043	1
NC_000913	2906708	T	-	eno	A	1115	1113	0	0	2	707	707	0	0	0	32	32	0	0	0	72	72	0	0	0	30	30	0	0	0	53	53	0	0	0	6	6	0	0	0	6	6	0	0	0		1408	1406	0
NC_000913	3056901	T	-	ibsC	A	62	62	0	0	0	25	25	0	0	0	0	0	0	0	0	6	6	0	0	0	6	6	0	0	0	3	3	0	0	0	2	2	0	0	0	5	5	0	0	0		76	75	0
NC_000913	3270434	T	-	rnpB	A	19268	19239	3	1	25	7536	7526	1	1	8	8372	8360	3	1	8	28722	28666	13	1	42	17078	17058	5	1	14	37813	37762	12	2	37	23641	23602	10	3	26	23525	23494	9	1	21		10275	10251	6
NC_000913	3306635	T	-	deaD	A	241	240	1	0	0	92	91	1	0	0	17	17	0	0	0	45	45	0	0	0	13	13	0	0	0	22	22	0	0	0	4	4	0	0	0	5	5	0	0	0		156	155	1
NC_000913	3440833	T	-	rpoA	A	3500	3496	0	0	4	1310	1309	0	0	1	148	148	0	0	0	281	279	0	0	2	163	162	0	0	1	271	270	0	0	1	35	35	0	0	0	37	37	0	0	0		3018	3011	2
NC_000913	3443842	T	-	secY	A	2630	2626	1	0	3	1130	1130	0	0	0	45	44	1	0	0	77	77	0	0	0	46	46	0	0	0	52	52	0	0	0	11	11	0	0	0	7	7	0	0	0		2216	2214	1
NC_000913	3449386	T	-	rpsC	A	1665	1664	1	0	0	753	748	3	0	2	35	34	1	0	0	74	73	0	1	0	43	43	0	0	0	64	64	0	0	0	6	6	0	0	0	11	11	0	0	0		2221	2208	8
NC_000913	3647752	T	-	dinQ	A	51	51	0	0	0	42	42	0	0	0	1	1	0	0	0	5	5	0	0	0	3	3	0	0	0	6	6	0	0	0	1	1	0	0	0	1	1	0	0	0		29	29	0
NC_000913	3647753	T	-	dinQ	A	51	51	0	0	0	42	42	0	0	0	1	1	0	0	0	5	5	0	0	0	3	3	0	0	0	6	6	0	0	0	1	1	0	0	0	1	1	0	0	0		29	29	0
NC_000913	3811305	T	-	rpmG	A	812	810	0	0	2	457	457	0	0	0	5	5	0	0	0	18	18	0	0	0	11	11	0	0	0	12	12	0	0	0	5	5	0	0	0	6	6	0	0	0		978	975	0
NC_000913	3915927	T	-	atpC	A	463	456	7	0	0	223	221	2	0	0	12	12	0	0	0	23	22	1	0	0	8	8	0	0	0	14	14	0	0	0	0	0	0	0	0	1	1	0	0	0		322	317	5
NC_000913	3915928	T	-	atpC	A	464	458	5	1	0	223	221	2	0	0	12	12	0	0	0	23	23	0	0	0	8	8	0	0	0	14	14	0	0	0	0	0	0	0	0	1	1	0	0	0		322	318	4
NC_000913	3937080	A	+	rbsB	A	338	338	0	0	0	227	226	0	0	1	2	2	0	0	0	6	6	0	0	0	1	1	0	0	0	8	8	0	0	0	2	2	0	0	0	0	0	0	0	0		446	443	2
NC_000913	3937116	A	+	rbsB	A	262	262	0	0	0	210	208	0	0	2	2	2	0	0	0	4	4	0	0	0	1	1	0	0	0	6	6	0	0	0	1	1	0	0	0	0	0	0	0	0		412	408	2
NC_000913	4158372	T	-	oxyS	A	27	27	0	0	0	5	5	0	0	0	0	0	0	0	0	0	0	0	0	0	4	4	0	0	0	4	4	0	0	0	3	3	0	0	0	0	0	0	0	0		15	15	0
NC_000913	4178970	A	+	rplA	A	3453	3445	2	2	4	1353	1346	1	3	3	37	37	0	0	0	98	98	0	0	0	43	43	0	0	0	60	60	0	0	0	3	3	0	0	0	10	10	0	0	0		2969	2958	2
NC_000913	4179468	A	+	rplA	A	1332	1330	1	0	1	699	699	0	0	0	87	87	0	0	0	270	270	0	0	0	113	113	0	0	0	161	160	0	1	0	18	18	0	0	0	23	23	0	0	0		1496	1495	0
NC_000913	4179469	A	+	rplA	A	1333	1332	0	0	1	702	701	0	0	1	87	87	0	0	0	270	270	0	0	0	114	114	0	0	0	160	160	0	0	0	18	18	0	0	0	23	23	0	0	0		1498	1494	1
NC_000913	4426356	A	+	rplI	A	2381	2375	6	0	0	832	826	5	0	1	45	45	0	0	0	90	90	0	0	0	29	29	0	0	0	56	56	0	0	0	2	2	0	0	0	4	4	0	0	0		2567	2558	4
[truncated: 87 more columns]
