# Supplementary material for: Cryo-EM structure of the RADAR supramolecular anti-phage defense complex
Source: Cell. 2023 Mar 2;186(5):987–998.e15. doi: 10.1016/j.cell.2023.01.012 (PMC9994260; doi:10.1016/j.cell.2023.01.012)
Supplement: Table S5. Primers used in this study, related to Figure 1 [file mmc5.xlsx]

## Sheet: Sheet1
Primer	Sequence	Use
NT97	GATCTTTTAAGAAGGAGATATACATATGGAAAGGTTTCTTCTTAACTC	amplify Ec-adenosine deaminase
NT98	CCTTACTCGAGTTTGGATCCCTAGCTGACATCATGAAAGC	amplify Ec-adenosine deaminase
NT99	ATGTATATCTCCTTCTTAAAAGATC	amplify pBbE8K backbone
NT100	GGATCCAAACTCGAGTAAGG	amplify pBbE8K backbone
NT101	CAATGTATACAGGACCCAATCCTTATACGAAGG	amplify PSG1_Ec-RADAR_delta deaminase
NT102	GGATTGGGTCCTGTATACATTGAGGATTCTG	amplify PSG1_Ec-RADAR_delta deaminase
